# Supplementary material for: Homology directed telomere clustering, ultrabright telomere formation and nuclear envelope rupture in cells lacking TRF2B and RAP1
Source: Nat Commun. 2023 Apr 14;14:2144. doi: 10.1038/s41467-023-37761-w (PMC10104862; doi:10.1038/s41467-023-37761-w)
Supplement: Supplementary file 4 — Source Data [file 41467_2023_37761_MOESM4_ESM.xlsx]

## Sheet: Figure 1
Figure 1B	Cells with UTs (%)
	331-2 Rap1+/+ vector	331-2 Rap1+/+ shTrf2+vector	331-2 Rap1+/+ shTrf2+TRF2∆B	331-2 Rap1+/+ shTrf2+TRF2∆B;L286R	190-1 Rap1-/- vector	190-1 Rap1-/- shTrf2+vector	190-1 Rap1-/- shTrf2+TRF2∆B
Repeat 1	0.34	0.56	4.8	12.1	0	0.78	15.1
Repeat 2	0.11	1.2	3.6	14.3	0.1	1.2	12.4
Repeat 3	0.2	1.8	2.2	15.1	0.5	1.5	16.8
Figure 1C	Time dependant formation of UTs (%)
	190-1 Rap1-/- shTrf2+TRF2∆B	190-1 Rap1-/- shTrf2+TRF2∆B	190-1 Rap1-/- shTrf2+TRF2∆B	190-1 Rap1-/- shTrf2+TRF2∆B	190-1 Rap1-/- shTrf2+TRF2∆B
	24h	48h	72h	96h	120h
Repeat 1	3.3	8.12	12.31	21.44	10.1
Repeat 2	4.1	10.81	15.23	19.36	13.4
Repeat 3	2.8	8.5	10.5	17.2	14.2
Figure 1E	Time dependant formation of telomere brigges (%)
	190-1 Rap1-/- shTrf2+TRF2∆B	190-1 Rap1-/- shTrf2+TRF2∆B	190-1 Rap1-/- shTrf2+TRF2∆B	190-1 Rap1-/- shTrf2+TRF2∆B	190-1 Rap1-/- shTrf2+TRF2∆B
	24h	48h	72h	96h	120h
Repeat 1	16.2	33	10	1	0
Repeat 2	19.15	22.38	7.11	0	0
Repeat 3	23.1	25.4	2.01	0	0.1
Figure 1G	Fucci assay G1 reporter CDT1 and the S/G2 reporter Geminin (%)
Repeat 1	2.1	13.1
Repeat 2	3.4	15.3
Repeat 3	3.7	14.1
Figure 1H	p-RPA32 and RAD51 localization on telomere bridges (%)
	p-RPA32 (S33) Rap1-/- vector	p-RPA32 (S33) Rap1-/- shTrf2+vector	p-RPA32 (S33) Rap1-/- shTrf2+TRF2B	RAD51 Rap1-/- vector	RAD51 Rap1-/- shTrf2+vector	RAD51 Rap1-/- shTrf2+TRF2B
Repeat 1	0.33	0.42	98	0.5	0.62	78
Repeat 2	0.42	0.22	82	0.24	0.35	85
Figure 1I	UT frequencies in 53Bp1+/+ and 53Bp1–/– MEFs reconstituted with WT 53BP1 and the indicated 53BP1 deletion or point mutants (%)
	622-4 53Bp1+/+ vector	622-4 53Bp1+/+ shTrf2+vector	622-4 53Bp1+/+ shTrf2+TRF2B;L286R	622-1 53Bp1-/- vector	622-1 53Bp1-/- shTrf2+vector	622-1 53Bp1-/- shTrf2+TRF2BL286R	622-1 53Bp1-/- shTrf2+TRF2BL286R+53BP1WT	622-1 53Bp1-/- shTrf2+TRF2BL286R+53BP115AQ	622-1 53Bp1-/- shTrf2+TRF2BL286R+53BP1Oligo	622-1 53Bp1-/- shTrf2+TRF2BL286R+53BP1BRCT	622-2 53Bp1-/- vector	622-2 53Bp1-/- shTrf2+vector	622-2 53Bp1-/-shTrf2+TRF2B;L286R	622-2 53Bp1-/- shTrf2+TRF2BL286R+53BP1WT	622-2 53Bp1-/-shTrf2+TRF2BL286R+53BP115AQ	622-2 53Bp1-/-shTrf2+TRF2BL286R+53BP1Oligo	622-2 53Bp1-/-shTrf2+TRF2BL286R+53BP1BRCT	622-2 53Bp1-/-shTrf2+TRF2BL286R+53BP1NH3	622-2 53Bp1-/-shTrf2+TRF2BL286R+53BP128
Repeat 1	0.54	0.62	11.8	0.5	0.71	2.7	10.2	7.6	13.1	10.4	0.45	0.72	2.3	11.3	10.1	9.2	12.5	6	2.21
Repeat 2	0.8	0.73	13.5	0.72	1.1	1.65	13.1	10.1	11.4	8.1	0.7	1.2	2.64	14.1	11.1	12.3	9.1	4.2	3.1

## Sheet: Figure 2
Figure 2A	UTs co-localized with p-RPA32 (S33) (%)
	190-1 Rap1-/- vector	190-1 Rap1-/- shTrf2+vector	190-1 Rap1-/- shTrf2+TRF2∆B
Repeat 1	1	5	97
Repeat 2	2	3	91
Repeat 3	1.2	3.2	85
Figure 2B	UTs co-localized with RAD51 (%)
	190-1 Rap1-/- vector	190-1 Rap1-/- shTrf2+vector	190-1 Rap1-/- shTrf2+TRF2∆B	190-1 Rap1-/- shRad51+shTrf2+TRF2∆B
Repeat 1	2.1	3	80	5
Repeat 2	1	6	95	10
Repeat 3	0	1.5	90.2	14.2
Figure 2C	UT frequencies in the absence of NBS1 and Ligase 3 (%)
	Rap1+/+ vector	Rap1+/+ shTrf2+vector	Rap1+/+ shTrf2+TRF2B	Rap1+/+ shTrf2+TRF2B;L286R	Rap1-/- vector	Rap1-/- shTrf2+vector	Rap1-/- shTrf2+TRF2B	A31-1 Nbs1-/- vector	A31-1 Nbs1-/- shTrf2+vector	A31-1 Nbs1-/- shTrf2+TRF2B	A31-1 Nbs1-/- shTrf2+TRF2B;L286R	Rap1-/- shLig3+shTrf2+TRF2∆B	Rap1-/- shPolq+shTrf2+TRF2∆B
Repeat 1	0	0.6	3.5	13.75	0	1.2	10.4	0	0.54	0.5	0.66	7.3	35.2
Repeat 2	0.23	1.1	2.8	13.1	0.32	1.8	14.7	0.3	0.67	1.2	1.5	12.7	32.7
Figure 2D	UTs frequencies with or without treatment with SLX4 shRNA (%)
	vector	shTrf2+vector	shcontrol vector+TRF2∆B:L288R	pLK01 shSLX4+TRF2∆B;L288R
Repeat 1	0.3	0.53	16.2	2.12
Repeat 2	1	1.2	13.2	3.3
Repeat 3	0.5	1.5	12.1	2.6
Figure 2F	UTs frequencies with or without treatment with shPOLɵ shRNA (%)
	vector	shPOL	shTrf2+vector	vector+shTRF2+TRF2B;L288R	shPOL+shTRF2+TRF2B;L288R	POLWT+shTRF2+TRF2B;L288R	POLK121M+shTRF2+TRF2B;L288R	POLDY2330AA+shTRF2+TRF2B;L288R	POLS1977P+shTRF2+TRF2B;L288R	POLK121M; DY2330AA+shTRF2+TRF2B L288R
Repeat 1	1	1	1.5	12.4	48	6.2	45	8.5	9.5	38.5
Repeat 2	0.75	2.4	3	16.2	37.2	4	36	6.5	7.4	30
Repeat 3	0	1	0.8	10.2	45.11	3.2	30	5.1	8.1	28.2
Figure 2G	Average telomere size in a per nucleus in U2OS, Rap1–/– and Rap1+/+ MEFs
	U2OS vector	U2OS FOK1WT	U2OS FOK1D450A	U2OS shTRF2+TRF2B;L288R	Rap1-/- vector	Rap1-/- FOK1WT	Rap1-/- FOK1D450A	Rap1-/- shTrf2+TRF2B;L288R	Rap1+/+ vector	Rap1+/+ FOK1WT	Rap1+/+ FOK1D450A	Rap1+/+ shTrf2+TRF2B;L288R
Repeat 1	10	22.23	10.2	91.1	10	17.5	10.2	75.2	10	17.8	10.4	82
Repeat 2	10	30.1	12.4	79.9	10	21.1	20.6	80.4	10	15.2	12.4	78.3
Repeat 3	10	26.1	10.8	70.12	10	17.44	10	83.42	10	20.1	14.42	70.32

## Sheet: Figure 3
Figure 3A	UT frequencies in ATRX-positive and ATRX-null ALT cells
	U2OS vector	U2OS shTRF2+vector	U2OS shTRF2+hTRF2B;L288R	SAOS2 vector	SAOS2 shTRF2+vector	SAOS2 shTRF2+hTRF2B;L288R	MG63 vector	MG63 shTRF2+vector	MG63 shTRF2+hTRF2B;L288R	CAL72 vector	CAL72 shTRF2+vector	CAL72 shTRF2+hTRF2B;L288R
Repeat 1	1	1	12	2	2.5	18.2	0.5	1.3	7.4	0.5	1	20
Repeat 2	0.5	1.2	10.6	1.4	1	17.4	1	1	6	0	0.5	18.2
Figure 3B	UTs co-localized withPML (%)
	U2OS vector	U2OS shTRF2+ vector	U2OS shTRF2+TRF2B;L288R
Repeat 1	2	13	92
Repeat 2	3.2	15.7	89
Repeat 3	3.42	5.32	92.2
Figure 3D	ATRX promotes the formation of UTs
	vector	vector+shTrf2	shTrf2+TRF2B	shAtrx 10 shTrf2+TRF2B	shAtrx 73 shTrf2+TRF2B
Repeat 1	0.15	2.2	11.2	42.4	45.2
Repeat 2	0.2	3	15.1	35.1	27.1
Repeat 3	0	3.1	14.52	35	30.2
Figure 3F	UTs co-localized to PML bodies (%)
	vector	vector+shTrf2	shTrf2+TRF2B	shAtrx 10 shTrf2+TRF2B	shAtrx 73 shTrf2+TRF2B
Repeat 1	4.1	2.7	85.1	92.1	96.3
Repeat 2	2.9	3	92.1	97.4	90.3
Repeat 3	5.22	4.28	85.1	80.14	95.1
Figure 3G	UTs with or without RAD52 shRNA
	vector	shTRF2+vector	shTRF2+TRF2B;L286R	pZIP shRAD52 6-3 shTRF2+TRF2B;L286R	pZIP shRAD52 16-3 shTRF2+TRF2B;L286R
Repeat 1	0.3	0.45	16.2	17.6	12.05
Repeat 2	0.42	1.1	13.4	15.2	15.1
Repeat 3	1	0.8	15.1	8.32	7.22

## Sheet: Figure 4
Figure 4B	UT frequencies in presence and absence of aphidicolin
	-APH Rap1+/+ vector	-APH Rap1+/+ shTrf2+vector	-APH Rap1+/+ shTrf2+Trf2B	-APH Rap1+/+ shTrf2+Trf2B;L286R	+APH Rap1+/+ vector	+APH Rap1+/+ shTrf2+vector	+APH Rap1+/+ shTrf2+Trf2B	+ APH Rap1+/+ shTrf2+Trf2B;L286R	-APH 190-1 Rap1-/- vector	-APH 190-1 Rap1-/- shTrf2+vector	-APH 190-1 Rap1-/-shTrf2+ Trf2B	+APH 190-1 Rap1-/- vector	+APH 190-1 Rap1-/- shTrf2+vector	+APH 190-1 Rap1-/- shTrf2+Trf2B
Repeat 1	0.34	0.56	4.8	12.1	0	0.72	8.1	35	0	0.78	15.1	0	0.83	25.1
Repeat 2	0.11	1.2	3.6	14.3	0.32	1.3	5.1	30.1	0.1	1.2	12.4	0.5	1.52	38.3
Repeat 3	0.15	0.72	3.2	15.1	0.111	1.5	5.71	30	0.15	2.2	15.32	0.24	1.58	30.2
Figure 4D	UTs co-localized with SMARCAL1 (%)
	U2OS vector	U2OS shTRF2+vector	U2OS shTRF2+TRF2∆B;L288R
Repeat 1	6.1	5.5	18
Repeat 2	4.8	5.1	15.1
Repeat 3	2.6	2.5	11.8
Figure 4F	Telomeric DNA trapped in the well
	24 hrs Rap1-/- vector -T7 Endo I	24 hrs Rap1-/- shTrf2+vector -T7 Endo I	24 hrs Rap1-/- shTrf2+TRF2B-T7 Endo I	48 hrs Rap1-/- vector -T7 Endo I	48 hrs Rap1-/- shTrf2+vector -T7 Endo I	48 hrs Rap1-/- shTrf2+TRF2B -T7 Endo I	72 hrs Rap1-/- vector -T7 Endo I	72 hrs Rap1-/- shTrf2+vector -T7 Endo I	72 hrs Rap1-/- shTrf2+TRF2B -T7 Endo I	96 hrs Rap1-/- vector -T7 Endo I	96 hrs Rap1-/- shTrf2+vector -T7 Endo I	96 hrs Rap1-/- shTrf2+TRF2B -T7 Endo I	120 hrs Rap1-/- vector -T7 Endo I	120 hrs Rap1-/- shTrf2+vector -T7 Endo I	120 hrs Rap1-/- shTrf2+TRF2B -T7 Endo I	24hrs Rap1-/- shTrf2+TRF2B +T7 Endo I	48 hrs Rap1-/- shTrf2+TRF2B +T7 Endo I	72 hrs Rap1-/- shTrf2+TRF2B +T7 Endo I	96 hrsRap1-/- shTrf2+TRF2∆B +T7 Endo I	120 hrs Rap1-/- shTrf2+TRF2B +T7 Endo I	24 hrs Rap1-/- shTrf2+TRF2B +Exo1	72 hrs Rap1-/- shTrf2+TRF2B +Exo1	120 hrs Rap1-/- shTrf2+TRF2B +Exo1
										1	1.44	3.34	1.16	1.47	2.22	0.412	0.203	0.179	0.28	0.34	3.31	2.62	2.25
	1	1.34	2.97	0.73	1.38	2.27	0.64	1.59	1.95
Figure 4H	T-complex
	Rap1-/- vector -T7 Endo I	Rap1-/- vector +T7 Endo	Rap1-/- shTrf2+vector -T7 Endo	Rap1-/- shTrf2+vector +T7 Endo	Rap1-/- shTrf2+TRF2∆B -T7 Endo	Rap1-/- shTrf2+TRF2∆B+T7 Endo	Rap1-/- +APH shTrf2+TRF2∆B -T7 Endo	Rap1-/- +APH shTrf2+TRF2∆B+T7 Endo
Repeat 1	1	0.4	0.96	0.22	1.5	0.25	2.3	0.37
Repeat 2	1	0.36	1.05	0.27	1.22	0.32	1.82	0.5

## Sheet: Figure 5
Figure 5B	UTs colocalized with S9.6 antibody
	U2OS vector	U2OS shTRF2+vector	U2OS shTRF2+TRF2B;L288R	Rap1-/- vector	Rap1-/- shTrf2+vector	Rap1-/- shTrf2+TRF2B
Repeat 1	0.42	0.72	88.2	0.51	2.1	82.1
Repeat 2	0.51	0.25	75	0.69	1.5	73.1
Repeat 3	1	0.8	70.12	0.52	2.22	80.2
Figure 5C	UTs colocalized with TERRA
	Rap1+/+ vector	Rap1+/+ shTrf2 +vector	Rap1+/+ shTrf2+TRF2B	Rap1+/+ shTrf2+ TRF2B;L288R	Rap1-/- vector	Rap1-/- shTrf2+vector	Rap1-/- shTrf2+TRF2B
Repeat 1	0.1	4.1	39.1	70.2	0.21	10.1	86.6
Repeat 2	0.2	3.5	27.2	87.1	0.31	12.5	90.23
Repeat 3	0.72	5.2	20.12	75.57	0.53	15.46	84.14
Figure 5E	UT frequencies after doxycycline induced RNaseH1WT or catalytically dead RNaseH1D210N mutant
	U2OS RNase H1WT vector DMSO	U2OS RNase H1WT shTRF2 DMSO	U2OS RNase H1WTshTRF2+TRF2B;L288R DMSO	U2OS RNase H1WT vector +DOX	U2OS RNase H1WT shTRF2+vector +DOX	U2OS RNase H1WTshTRF2+TRF2B;L288R +DOX	U2OS RNase H1 D210N vector DMSO	U2OS RNase H1 D210N shTRF2 DMSO	U2OS RNase H1 D210N shTRF2+TRF2B;L288R DMSO	U2OS RNase H1 D210N vector +DOX	U2OS RNase H1 D210N shTRF2 +DOX	U2OS RNase H1 D210N shTRF2+TRF2B;L288R +DOX
Repeat 1	2.1	3.2	15.2	1.2	1.5	6.3	2.8	3	17.1	3.2	4.2	15.2
Repeat 2	1.1	2.8	18.2	0.8	1.8	2.6	3.2	4.2	13.3	2.6	3.4	11.4
Repeat 3	1.12	3.27	16.24	0.82	1.34	8.23	1.15	2.86	15.1	2.1	3.23	8.46
Figure 5G
Figure 5H	UT frequencies in Flag-DDX21WT and the indicated DDX21 deletion mutants
	U2OS vector	U2OS shTRF2+vector	U2OS shTRF2+TRF2B:L288R	U2OS DDX21WT+shTRF2+TRF2B;L288R	U2OS DDX21 1-563+shTRF2+TRF2B;L288R	DDX21 1-188+shTRF2+TRF2B;L288R	DDX21 188-563+shTRF2+TRF2B;L288R	DDX21 564-783+shTRF2+TRF2B;L288R
Repeat 1	0.21	1.1	12.4	1.4	16.7	31.14	16.5	14.4
Repeat 2	0.24	0.56	12.7	3.27	17.7	22.6	14.4	16.2
Repeat 3	0.25	1.5	19.3	3.5	28.81	12.9	12.9	22
Figure 5I	UT frequency upon overexpression of GFP ADAR1p110 and catalytically inactive ADAR1p110E912A mutant
	U2OS vector	U2OS vector+shTRF2	U2OS shTRF2+TRF2B;L288R	U2OS Flag ADAR1 WT shTRF2+TRF2B;L288R	U2OS Flag ADAR1 E912A shTRF2+TRF2B;L288R
Repeat 1	2.6	2.8	12.5	2.5	12.2
Repeat 2	1.8	3.3	15.4	1.8	16.3
Repeat 3	1.1	3.24	15.3	5.1	10.34

## Sheet: Figure 6
Figure 6B	UT frequencies in RAP1 reconstituted WT and mutants
Repeat 1	vector	shTrf2+vector	shTrf2+TRF2B	shTrf2+TRF2B+RAP1WT	shTrf2+TRF2B+RAP1BRCT	shTrf2+TRF2B+RAP1RCT	shTrf2+TRF2B+RAP1Myb	shTrf2+TRF2B+RAP1Linker
Repeat 2	0	0.8	12	0	14	4	0	0.5
Repeat 3	0	0.43	11.5	0.8	17	3	0	1
	0	0.5	15.2	0.5	11.2	6.4	2.2	2
Figure 6F	UT frequencies in Ku70+/+ and 9566-1 Ku70-/- MEFs
	Ku70+/+ vector	Ku70+/+ shTrf2+vector	Ku70+/+ shTrf2 TRF2B	Ku70+/+ shTrf2+TRF2B;L286R	Ku70-/- vector	Ku70-/- shTrf2+vector	Ku70-/- shTrf2+TRF2B	Ku70-/- shTrf2+TRF2B;L286R
Repeat 1	0.5	0.7	5.2	16.3	0.3	0.7	10.68	35.4
Repeat 2	0.25	1.42	4.1	12.3	0.5	1.32	7.1	42.1

## Sheet: Figure 7
Figure 7B	UTs frequency in WT lamin A or Progerin
	Rap1-/- vector	Rap1-/-vector+shTrf2	Rap1-/- shTrf2+TRF2B	Rap1-/- vector+LaminWT	Rap1-/- shTrf2+LaminWT	Rap1-/- shTrf2+TRF2B +LaminWT	Rap1-/- vector+Progerin	Rap1-/- shTrf2+Progerin	Rap1-/- shTrf2+TRF2B +Progerin
Repeat 1	0.5	0.7	12.5	0.8	1	2.9	1.5	2.5	10.34
Repeat 2	0	0	11	0	0	4.5	0	0	13.5
Repeat 3	0.32	1.2	12.5	0.32	1.2	5	0	0	12
Figure 7C	Nuclear Repture
	Rap1-/- vector	Rap1-/- shTrf2+vector	Rap1-/- shTrf2+TRF2B	Rap1-/- vector+LaminWT	Rap1-/- shTrf2+LaminWT	Rap1-/- shTrf2+TRF2B+LaminWT	Rap1-/- vector+Progerin	Rap1-/ -shTrf2+Progerin	Rap1-/- shTrf2+TRF2B+Progerin
Repeat 1	6.7	5.9	41.2	5.2	4.4	10.1	7.3	8.1	37.2
Repeat 2	7.89	7.7	28.5	3.3	5.1	6.6	4.1	6.1	33.4
Repeat 3	4.2	5.9	32.1	3.43	6.32	10.33	4.62	5.35	28.1
Figure 7D	UT frequencies in Ku70+/+ and Ku70-/- MEFs
	Lmna +/+ vector	Lmna shTrf2+vector	Lmna shTrf2+TRF2B;L286R	Lmna-/- vector	Lmna-/- shTrf2+vector	Lmna-/- shTrf2+TRF2B;L286R	Lmna-/- LaminWT+shTrf2+TRF2B;L286R	Lmna-/- Progerin+shTrf2+TRF2B;L286R
Repeat 1	0.5	0.65	13.1	3.1	3.4	70	4.3	53.1
Repeat 2	0.81	1.4	15.1	5.5	4.6	62.1	9.3	62.32
Repeat 3	1.24	2.23	17.56	5.42	6.23	67.32	10.27	65.7
Figure 7F	UTs frequencies in CDK1 and ATR phosphor and dephospho GFP-tagged Lamin mutants
	vector	vector+TRF2B;L288R	pDEST Lamin WT+TRF2B;L288R	pDEST Lamin S392D+TRF2B;L288R	pDEST Lamin S392A+TRF2B;L288R	pDEST Lamin S395D+TRF2B;L288R	pDEST Lamin S395A+TRF2B;L288R	pDEST Lamin S392D;S395D+TRF2B;L288R	pDEST Lamin S392A;S395A+TRF2B;L288R
Repeat 1	0	10.2	4.8	7.2	1.96	10.2	3.375	12.2	1.66
Repeat 2	0.45	11.6	4.5	9.2	2.6	11.36	4.5	15.31	0.75
Repeat 3			4.83	7.54	3.611	12.3	3.1	16.32	1.84
					1.93
Figure 7G	UTs frequencies in presence and absence ofATR inhibitor
	DMSO vector	DMSO shTRF2+vector	DMSO shTRF2+TRF2B;L288R	DMSO Lamin WT+shTRF2+TRF2B;L288R	AZD 6739 Lamin WT+shTRF2+TRF2B;L288R	VE 822 Lamin WT+shTRF2+TRF2B;L288R	AZD 20 Lamin WT+shTRF2+TRF2B;L288R	BAY 1895344 Lamin WT+shTRF2+TRF2B;L288R	DMSO Lamin S395D+shTRF2+TRF2B;L288R	AZD 6739 Lamin S395D+shTRF2+TRF2B;L288R	VE 822 Lamin S395D+shTrf2+TRF2B;L288R	AZD 20 Lamin S395D+shTRF2+TRF2B;L288R	BAY 1895344 Lamin S395D+shTRF2+TRF2B;L288R	DMSO Lamin S392D;S395D+shTRF2+TRF2B;L288R	AZD 6739 Lamin S392D;S395D+shTRF2+TRF2B;L288R	VE 822 Lamin S392D;S395D+shTRF2+TRF2B;L288R	AZD 20 Lamin S392D;S395D+shTrf2+TRF2B;L288R	BAY 1895344 Lamin S392D;S395D+shTRF2+TRF2B;L288R
Repeat 1	0	0	4.5	1.5	1.2	1.1	1.36	1.5	4.9	1.67	0.9	1.4	1.6	7.3	2.1	1.3	1.2	2.3
Repeat 2	0	0	6.2	2.2	2.5	2.4	1.5	0.9	5.1	2.3	1.3	1.5	2.3	8.6	1.5	2.2	1.8	1.5
Figure 7I	UTs frequencies in presence and absence of CDK1 inhibitor (R0 3306)
	Rap1-/- vector	Rap1-/- shTrf2+vector	Rap1-/- DMSO shTrf2+TRF2B	Rap1-/- CDK1i shTrf2+TRF2B	U2OS vector	U2OS shTRF2+vector	U2OS DMSO shTRF2+TRF2B;L288R	U2OS CDK1i shTRF2+TRF2B;L288R
Repeat 1	0.35	0.72	15.2	4.8	1.7	2.5	15.5	3.8
Repeat 2	0.5	0.24	12.5	7.1	2.2	3.1	18.2	2.5

## Sheet: Supplementary Figure 1
Supp Figure 1B	UTs larger than 250 arbitrary units
	24hr	48hr	72hr	96hr	120hr
Repeat 1		1.38249	6.36364	6.45161	20
Repeat 2	1.365	3.762	12.364	19.414	17.435
Repeat 3	3.86	5.81	3.11	14.16	14.58
Supp Figure 1C	UTs size
	48hr	72hr	96hr	120hr			Supp Figure 1D	UTs colocalized with Sub Telomeric Probes
	20	20	20	20			Sub Tel 4Q U2OS shTRF2+TRF2B;L288R	Sub Tel 17Q U2OS shTRF2+TRF2∆B;L288R	Sub Tel 9P U2OS shTRF2+TRF2∆B;L288R
	20	21	21	21			79	85	65
	20	23	21	21			58	72	48
	20	23	21	21
	20	24	21	21
	20	24	21	21
	21	25	21	22
	21	26	22	22
	22	26	22	22
	22	27	22	22
	22	27	23	22
	22	29	23	23
	22	30	23	24
	22	31	23	24
	22	32	24	25
	23	35	24	25
	23	36	24	25
	23	39	25	25
	24	39	25	26
	24	39	26	26
	24	40	26	27
	24	40	27	27
	24	42	28	28
	25	42	29	28
	25	45	30	28
	25	45	30	29
	25	47	30	29
	25	48	30	29
	25	50	31	29
	25	51	31	29
	25	51	32	29
	26	52	32	29
	26	52	32	32
	26	53	32	33
	26	54	32	36
	27	54	32	37
	27	54	32	37
	28	55	33	37
	28	56	33	37
	28	56	34	38
	28	62	35	38
	28	64	35	39
	29	64	35	40
	29	64	35	40
	29	64	35	40
	29	66	36	41
	29	66	36	41
	29	68	37	42
	30	72	38	42
	30	72	38	43
	30	76	38	43
	30	77	38	43
	30	81	39	44
	31	81	39	45
	31	82	39	45
	31	85	39	46
	31	85	41	47
	31	89	41	48
	32	90	42	49
	32	90	42	49
	32	91	43	51
	32	94	44	52
	32	96	44	53
	34	97	44	54
	34	97	45	54
	35	97	47	55
	35	104	47	56
	35	105	48	58
	35	106	48	59
	36	107	49	60
	36	110	51	61
	36	111	51	64
	36	114	51	67
	36	122	52	67
	37	129	52	67
	37	130	52	69
	37	132	52	71
	38	140	53	72
	38	141	54	74
	39	145	54	76
	39	145	54	78
	39	145	55	80
	39	146	57	81
	40	148	57	83
	40	151	58	86
	40	162	58	89
	40	170	58	89
	41	172	60	94
	41	177	60	98
	41	177	60	100
	41	183	60	105
	41	187	60	108
	42	188	61	108
	43	190	62	111
	43	194	62	113
	44	194	64	117
	44	199	64	117
	45	204	65	130
	45	211	66	133
	46	216	66	134
	46	216	70	139
	47	217	70	141
	47	223	71	147
	47	233	73	155
	47	247	74	162
	48	252	75	162
	48	272	75	162
	48	295	77	165
	48	372	77	170
	49	408	78	182
	49		81	199
	49		82	207
	50		82	226
	50		83	235
	51		84	239
	51		84	242
	51		85	253
	51		85	255
	52		85	264
	52		87	271
	53		88	272
	54		88	276
	54		89	284
	55		89	310
	57		90	328
	57		90	362
	57		92	362
	58		97	362
	59		99	363
	59		101	366
	61		103	424
	61		107	431
	62		107	454
	63		107	519
	64		109	620
	64		109	637
	64		110	669
	65		115	674
	65		119	750
	66		119	865
	66		120
	67		121
	67		121
	67		125
	67		125
	67		129
	68		130
	69		131
	70		134
	71		135
	72		136
	74		136
	74		140
	75		141
	75		144
	75		145
	76		147
	77		153
	78		155
	79		155
	81		157
	81		163
	82		163
	83		167
	84		169
	88		171
	90		183
	90		184
	92		184
	93		186
	95		189
	95		204
	96		223
	97		223
	100		248
	101		250
	103		279
	103		282
	105		292
	110		306
	111		347
	112		348
	112		386
	112		413
	112		454
	115		503
	115
	117
	118
	118
	119
	120
	123
	123
	124
	126
	126
	127
	127
	129
	130
	133
	142
	144
	146
	161
	164
	167
	167
	186
	197
	205
	219
	223
	249
	254
	313
Supp Figure 1F	Telomere sizes increase over time due to telomere-telomere clustering
	2	4	6	8	10
	50	55	43	44	63
	56	34	50	2	1
	2	1	3	4	9
	7	33	26	48	76
	25	5	22	23	7
	24	3	23	21	1
	23	7	51	20	2
	53	25	10	49	21
	12	1		10	9
	1	25			3
		26			27
		1			25
		58			28
		16			64
					21
Supp Figure 1H

## Sheet: Supplementary Figure 3
Supp Figure 3B
Supp Figure 3C	Quantification of UTs in GFP-ATRX reconstituted U2OS cells
	U2OS vector	U2OS shTRF2+vector	U2OS vector+ shTRF2+TRF2B;L288R	U2OS GFP-ATRX+ shTRF2+TRF2B;L288R
Repeat 1	2.1	2.7	14.2	5.3
Repeat 2	3.5	4.1	18.5	7.1
Supp Figure 3E
Supp Figure 3G	Quantification of UTs in POLD1 depleted cells
	Rap1-/- vector+shcontrol	Rap1-/- shTrf2+vector	Rap1-/- shTrf2+TRF2∆B	Rap1-/- shPOLD133+shTrf2+TRF2∆B	Rap1-/- shPOLD134+shTrf2+TRF2∆B	Rap1-/- shPOLD135+shTrf2+TRF2∆B
Repeat 1	0	0	18.43	1.58	0	2.85
Repeat 2	0.2	0.42	27.91	1.94	2.13	0
Supp Figure 3H	Quantification of percent UTs co-localized with p-RPA32 (S33)
	Rap1-/- vector+shcontrol	Rap1-/- shTrf2+vector	Rap1-/- shTrf2+TRF2∆B	Rap1-/- shPOLD133+shTrf2+TRF2∆B	Rap1-/- shPOLD134+shTrf2+TRF2∆B	Rap1-/- shPOLD135+shTrf2+TRF2∆B
Repeat 1	0	0	88	1	0	1
Repeat 2	0	0	92	1	0	1
Supp Figure 3J	Quantification of Phi 29 dependent C-circles
	Rap1-/- vector+shcontrol 48h	Rap1-/- vector+shTrf2 48h	Rap1-/- shTrf2+TRF2B 24h	Rap1-/- shTrf2+TRF2B 48h	U2OS positive control
	0.1	0.107	2	3.44	6.877
Supp Figure 3L	Quantification of percent EdU positive telomeres
	Rap1-/- vector	Rap1-/- shTrf2+TRF2B
Repeat 1	0.11	1.92
Repeat 2	0.022	1.39

## Sheet: Supplementary Figure 4
Supp Figure 4 B	Quantification of percent UTs colocalized to HDR factors in HeLa Cells
	PML vector	PML shTrf2	P shTRF2+TRF2∆B;L286R	SLX4 vector	SLX4 shTrf2	SLX4 shTrf2+TRF2∆B;L286R	SMARCAL1 vector	SMARCAL1 shTrf2	SMARCAL1shTrf2+TRF2∆B;L286R	p-RPA32 (S33) vector	p-RPA32 (S33) shTRF2	p-RPA32 (S33) Hela shTrf2+TRF2∆B;L286R
Repeat 1	1.2	1.52	82.2	0.8	1.2	75.2	1	1.32	72.8	1.2	2	85
Repeat 2	0.72	2.1	71.1	1.2	1.32	82.2	1.22	1.22	65.4	2.22	1.1	72.5
Supp Figure 4 D	Quantification of percent telomeres colocalized with EdU containing p-RPA32 (S33)
	Rap1-/- vector	Rap1-/- shTrf2+vector	Rap1-/- DMSO shTrf2+TRF2B	U2OS vector	U2OS shTRF2+vector	U2OS DMSO shTRF2+TRF2B;L288R
Repeat 1	0.8	1.2	73	2.1	2.5	85.2
Repeat 2	1.2	2.2	82.5	4.6	5.1	90.1
Supp Figure 4 E	UTs frequency in presence and absence of APH
	-APH U2OS vector	-APH U2OS shTRF2	-APH U2OS shTRF2+hTRF2B	-APH U2OS shTRF2+hTRF2B;L286R	+ 0.25 APH U2OS vector	+0.25 APH U2OS shTRF2	+ 0.25 APH U2OS shTRF2+hTRF2B	+0.25 APH U2OS shTRF2+hTRF2BL286R	+0.5 APH U2OS vector	+0.5 APH U2OS shTRF2	+ 0.5uM APH U2OS shTRF2+hTRF2B	+ 0.5uM APH U2OS shTRF2+hTRF2BL286R
Repeat 1	2	2	3	6.976	2.5	2.9	5	11.5	3.2	3.5	5.62	12.9
Repeat 2	1.5	1	2.3	8.4	2	1.4	4.2	14.4	2.4	4.5	6.4	15.4
Repeat 3	1.23	1.56	4.52	7.23	3.5	3.23	6.52	13.23	3.45	4.23	9.12	16.23
Supp Figure 4 H	T-complex
	24 hrs Rap1-/- shTrf2+TRF2BDMSO	48 hrs Rap1-/- shTrf2+TRF2B DMSO	72 hrs Rap1-/- shTrf2+TRF2B DMSO	96 hrs Rap1-/- shTrf2+TRF2B DMSO	120 hrs Rap1-/- shTrf2+TRF2B DMSO
	1	1.2	1.3	1.45	1.66
Supp Figure 4 K	UTs frequency in CPD and Exo 1 deficient cells
	vector	shTrf2+vector	shTrf2+Trf2B	shClaspin73+shTrf2+Trf2B	shClaspin92+shTrf2+Trf2B	shPcna72+shTrf2+Trf2B	shPcna05+shTrf2+Trf2B	shDonson075+shTrf2+Trf2B	shDonson773+shTrf2+Trf2B	shExo1-3+shTrf2+Trf2B	shExo1-5-shTrf2+Trf2B	vector	shClaspin73	shClaspin92	shPcna72	shPcna05	shDonson075	shDonson773	shExo1-5
Repeat 1	0.14	0.2	12.2	17.8	16.7	33.4	16.45	25.9	26	2.6	4	0.4	0.4	0.34	0.44	0.5	0.42	0.5	0.52
Repeat 2	0.32	0.46	14.2	18.3	21.2	36.9	29	28.3	37.1	2.2	4.1	0.25	0.62	0.3	0.51	0.412	0.12	0.32	0.16
Repeat 3	0.5	0.67	12.7	22.06	25	23.6	27.7	20.1	30.2	4.2	2.2	0.23	0.52	0.42	0.34	0.65	0.43	0.211	0.42

[truncated: 3 more sheets: Supplementary Figure 5, Supplementary Figure 6, Supplementary Figure 7]
